# Supplementary material for: Effects of Different Livestock Grazing on Foliar Fungal Diseases in an Alpine Grassland on the Qinghai–Tibet Plateau
Source: J Fungi (Basel). 2023 Sep 20;9(9):949. doi: 10.3390/jof9090949 (PMC10533196; doi:10.3390/jof9090949)
Supplement: Supplementary file 1 [file jof-09-00949-s001.zip]

Archive with 1 entries (1 files):
- jof-2566940-supplementary.pdf
